# Supplementary material for: Single Ventricle Reconstruction III: Brain Connectome and Neurodevelopmental Outcomes: Design, Recruitment, and Technical Challenges of a Multicenter, Observational Neuroimaging Study
Source: Diagnostics (Basel). 2023 Apr 30;13(9):1604. doi: 10.3390/diagnostics13091604 (PMC10178603; doi:10.3390/diagnostics13091604)
Supplement: Supplementary file 1 [file diagnostics-13-01604-s001.zip]

Archive with 1 entries (1 files):
- diagnostics-2357085-supplementary.pdf
